# Supplementary material for: Facility-Based Delivery during the Ebola Virus Disease Epidemic in Rural Liberia: Analysis from a Cross-Sectional, Population-Based Household Survey
Source: PLoS Med. 2016 Aug 2;13(8):e1002096. doi: 10.1371/journal.pmed.1002096 (PMC4970816; doi:10.1371/journal.pmed.1002096)
Supplement: S2 Appendix — (XLSX) [file pmed.1002096.s002.xlsx]

## Sheet: Sheet1
Appendix 2. Estimate of the Reduction in Rural Liberian Births Occurring in Health Facilities (Not Including Facility Closures)
			Source	Link
Liberian Rural Population in 2014	2228701		World Bank	http://tinyurl.com/kdhvw43
Rural Crude Birth Rate	0.0385		2013 DHS Survey	http://tinyurl.com/he92b2c
Rural Number of Expected Births in 11 months from June 2014 to May 2015	78654.6		Calculated
Reduction in the Proportion of Women Delivering in Health Facilities	0.0754		Manuscript	Replication do file line 47
Lower Bound of Reduction	0.0023		Manuscript	Replication do file line 47
Upper Bound of Reduction	0.1485		Manuscript	Replication do file line 47
Number of Reduced Facility-Based Births	5930.55		Calculated
Lower Bound of Reduction	180.906		Calculated
Upper Bound of Reduction	11680.2		Calculated
Approach and Methods
This calculation is intended to provide a rough estimate of the population-level effects of Ebola fears on facility-based delivery in rural Liberia. It is important to note that this is a conservative estimate because (1) some rural locations in Liberia had greater Ebola transmission and, therefore fear of health facilities was likely more salient and (2) in some rural locations facilities closed…
We approximated the number of births that occurred during the EVD epidemic outside of health facilities and because of reasons other than facility closure through the following steps. First, we calculated the expected number of births in rural Liberia by multiplying the World Bank's estimate of Liberia's rural population by the 2013 DHS survey's estimate of the annual rural crude birth rate. Both…
We limited this estimate to rural Liberia. We believe the social context, barriers, and facilitators of FBD in urban Liberia are sufficiently different to limit the accuracy of a generalization. Similarly, while we believe Liberian data may be broadly generalizable to rural Guinea and Sierra Leone, we lack evidence to directly assess whether generalizing would be appropriate and prefer a conserva…
