# Supplementary material for: Facility-Based Delivery during the Ebola Virus Disease Epidemic in Rural Liberia: Analysis from a Cross-Sectional, Population-Based Household Survey
Source: PLoS Med. 2016 Aug 2;13(8):e1002096. doi: 10.1371/journal.pmed.1002096 (PMC4970816; doi:10.1371/journal.pmed.1002096)
Supplement: S1 Code — (DO) [file pmed.1002096.s004.do]

/* Instructions
	1.  Use accompanying Stata file: "REPLICATION DATASET FINAL.dta"  This is a reduced dataset with only variables used in the manuscript analysis. Exact dates of delivery are masked per IRB policy. 
	2.  Dataset is readable by Stata versions 11 and later. Upon request, the study's corresponding authors can provide versions in most commonly used statistical program formats. 
	3.  The original analysis used Stata 14.1.  If it is not installed, users may need to install somersd using <findit somersd>.  All other commands are standard in Stata 14.  */

clear
set more off
use "S1_Dataset.dta"

svyset clusterid [pweight=weight_sampling], strata(strataid) fpc(fpc1) vce(linearized) singleunit(missing) || hhid, fpc(fpc2)

*=====================================*
*   		TABLE 1					  *
*=====================================*

bysort ebola: sum rivercess_wealth_iqr [aweight=weight_s] if dob_after_24mar2011==1, d 
svy jk, subpop(if dob_after_24mar2011==1): somersd ebola rivercess_wealth_iqr
svy, subpop(if dob_after_24mar2011==1): tab mothers_educ_three ebola, col ci format(%9.3f)				
svy, subpop(if dob_after_24mar2011==1): tab survey_lang ebola, col ci format(%9.3f)						
bysort ebola: sum distancetoclinic_road [aweight=weight_s] if dob_after_24mar2011==1, d
svy jk, subpop(if dob_after_24mar2011==1): somersd ebola distancetoclinic_road			
bysort ebola: sum mothers_age_at_birth [aweight=weight_s] if dob_after_24mar2011==1, d
svy jk, subpop(if dob_after_24mar2011==1): somersd ebola mothers_age_at_birth			
svy, subpop(if dob_after_24mar2011==1): tab married ebola, col ci format(%9.3f)							
svy, subpop(if dob_after_24mar2011==1): tab birthorder_cat ebola, col ci format(%9.3f)					
svy, subpop(if dob_after_24mar2011==1): tab rainy ebola, col ci format(%9.3f)	 						


*=====================================*
*   		TABLE 2					  *
*=====================================*

// 1. Bivariate analysis
svy, subpop(if dob_after_24mar2011==1): logistic fbd ebola, cformat(%9.2f)
svy, subpop(if dob_after_24mar2011==1): logistic fbd rivercess_wealth_iqr_scale, cformat(%9.2f)
svy, subpop(if dob_after_24mar2011==1): logistic fbd i.mothers_educ_three, cformat(%9.2f)
svy, subpop(if dob_after_24mar2011==1): logistic fbd i.survey_lang, cformat(%9.2f)
svy, subpop(if dob_after_24mar2011==1): logistic fbd distance_road_under10 distance_road_10to21 distance_road_21andover, cformat(%9.2f)
svy, subpop(if dob_after_24mar2011==1): logistic fbd i.mothers_age_birth_q, cformat(%9.2f) 
svy, subpop(if dob_after_24mar2011==1): logistic fbd married, cformat(%9.2f) 
svy, subpop(if dob_after_24mar2011==1): logistic fbd i.birthorder_cat, cformat(%9.2f) 
svy, subpop(if dob_after_24mar2011==1): logistic fbd rainy, cformat(%9.2f) 

// 2. Multivariable models
svy, subpop(if dob_after_24mar2011==1): logistic fbd i.ebola i.mothers_educ_three rivercess_wealth_iqr_scale, cformat(%9.2f) 	
margins i.ebola, subpop(if dob_after_24mar2011==1) vce(uncond)
svy, subpop(if dob_after_24mar2011==1): logistic fbd ebola i.mothers_educ_three rivercess_wealth_iqr_scale i.survey_lang distance_road_under10 distance_road_10to21 distance_road_21andover, cformat(%9.2f)       
svy, subpop(if dob_after_24mar2011==1): logistic fbd ebola i.mothers_educ_three rivercess_wealth_iqr_scale i.survey_lang distance_road_under10 distance_road_10to21 distance_road_21andover i.mothers_age_birth_q married i.birthorder_cat rainy, cformat(%9.2f)	


*=====================================*
*   SUPP. TABLE 1					  *
*=====================================*

// S1A. Restricted to those reporting Ebola does or may pose transmission risk.
svy, subpop(if dob_after_24mar2011==1 & clinic_unsafe==1): logistic fbd ebola, cformat(%9.2f)
svy, subpop(if dob_after_24mar2011==1 & clinic_unsafe==1): logistic fbd ebola i.mothers_educ_three rivercess_wealth_iqr_scale, cformat(%9.2f)	
svy, subpop(if dob_after_24mar2011==1 & clinic_unsafe==1): logistic fbd ebola i.mothers_educ_three rivercess_wealth_iqr_scale i.survey_lang distance_road_under10 distance_road_10to21 distance_road_21andover, cformat(%9.2f) 	
svy, subpop(if dob_after_24mar2011==1 & clinic_unsafe==1): logistic fbd ebola i.mothers_educ_three rivercess_wealth_iqr_scale i.survey_lang distance_road_under10 distance_road_10to21 distance_road_21andover i.mothers_age_birth_q married i.birthorder_cat rainy, cformat(%9.2f)	

// S1B. Restricted to those reporting that Ebola does not pose transmission risk.
svy, subpop(if dob_after_24mar2011==1 & clinic_unsafe==0): logistic fbd ebola, cformat(%9.2f)  		
svy, subpop(if dob_after_24mar2011==1 & clinic_unsafe==0): logistic fbd ebola i.mothers_educ_three rivercess_wealth_iqr_scale, cformat(%9.2f)  	
svy, subpop(if dob_after_24mar2011==1 & clinic_unsafe==0): logistic fbd ebola i.mothers_educ_three rivercess_wealth_iqr_scale i.survey_lang distance_road_under10 distance_road_10to21 distance_road_21andover, cformat(%9.2f)  
svy, subpop(if dob_after_24mar2011==1 & clinic_unsafe==0): logistic fbd ebola i.mothers_educ_three rivercess_wealth_iqr_scale i.survey_lang distance_road_under10 distance_road_10to21 distance_road_21andover i.mothers_age_birth_q married i.birthorder_cat rainy, cformat(%9.2f)


*=====================================*
*   SUPP. TABLE 2					  *
*=====================================*

// S2A. Population movement check.
svy, subpop(if dob_after_24mar2011==1 & birth_in_village==1): logistic fbd ebola, cformat(%9.2f)
svy, subpop(if dob_after_24mar2011==1 & birth_in_village==1): logistic fbd ebola i.mothers_educ_three rivercess_wealth_iqr_scale, cformat(%9.2f)
svy, subpop(if dob_after_24mar2011==1 & birth_in_village==1): logistic fbd ebola i.mothers_educ_three rivercess_wealth_iqr_scale i.survey_lang distance_road_under10 distance_road_10to21 distance_road_21andover, cformat(%9.2f)
svy, subpop(if dob_after_24mar2011==1 & birth_in_village==1): logistic fbd ebola i.mothers_educ_three rivercess_wealth_iqr_scale i.survey_lang distance_road_under10 distance_road_10to21 distance_road_21andover i.mothers_age_birth_q married i.birthorder_cat rainy, cformat(%9.2f)	

// S2B. Delivery immediately before survey check
svy, subpop(if dob_after_24mar2011==1 & dob_before_11mar2015==1): logistic fbd ebola, cformat(%9.2f)
svy, subpop(if dob_after_24mar2011==1 & dob_before_11mar2015==1): logistic fbd ebola i.mothers_educ_three rivercess_wealth_iqr_scale, cformat(%9.2f)	
svy, subpop(if dob_after_24mar2011==1 & dob_before_11mar2015==1): logistic fbd ebola i.mothers_educ_three rivercess_wealth_iqr_scale i.survey_lang distance_road_under10 distance_road_10to21 distance_road_21andover, cformat(%9.2f)
svy, subpop(if dob_after_24mar2011==1 & dob_before_11mar2015==1): logistic fbd ebola i.mothers_educ_three rivercess_wealth_iqr_scale i.survey_lang distance_road_under10 distance_road_10to21 distance_road_21andover i.mothers_age_birth_q married i.birthorder_cat rainy, cformat(%9.2f)	

// S2C. Cohort attrition check -- restrict ages
svy, subpop(if dob_after_24mar2011==1 & mothers_age_at<=45): logistic fbd ebola, cformat(%9.2f)
svy, subpop(if dob_after_24mar2011==1 & mothers_age_at<=45): logistic fbd ebola i.mothers_educ_three rivercess_wealth_iqr_scale, cformat(%9.2f)	
svy, subpop(if dob_after_24mar2011==1 & mothers_age_at<=45): logistic fbd ebola i.mothers_educ_three rivercess_wealth_iqr_scale i.survey_lang distance_road_under10 distance_road_10to21 distance_road_21andover, cformat(%9.2f)
svy, subpop(if dob_after_24mar2011==1 & mothers_age_at<=45): logistic fbd ebola i.mothers_educ_three rivercess_wealth_iqr_scale i.survey_lang distance_road_under10 distance_road_10to21 distance_road_21andover i.mothers_age_birth_q married i.birthorder_cat rainy, cformat(%9.2f)	

// S2D. Combined sensitivity analyses for potential biases: combines prior three.
svy, subpop(if dob_after_24mar2011==1 & birth_in_village==1 & dob_before_11mar2015==1 & mothers_age_at<=45): logistic fbd ebola, cformat(%9.2f)
svy, subpop(if dob_after_24mar2011==1 & birth_in_village==1 & dob_before_11mar2015==1 & mothers_age_at<=45): logistic fbd ebola i.mothers_educ_three rivercess_wealth_iqr_scale, cformat(%9.2f)
svy, subpop(if dob_after_24mar2011==1 & birth_in_village==1 & dob_before_11mar2015==1 & mothers_age_at<=45): logistic fbd ebola i.mothers_educ_three rivercess_wealth_iqr_scale i.survey_lang distance_road_under10 distance_road_10to21 distance_road_21andover, cformat(%9.2f)
svy, subpop(if dob_after_24mar2011==1 & birth_in_village==1 & dob_before_11mar2015==1 & mothers_age_at<=45): logistic fbd ebola i.mothers_educ_three rivercess_wealth_iqr_scale i.survey_lang distance_road_under10 distance_road_10to21 distance_road_21andover i.mothers_age_birth_q married i.birthorder_cat rainy, cformat(%9.2f)	
	
// S2E. Control period begins in 2012 instead of 2011.
svy, subpop(if dob_after_24mar2012==1): logistic fbd ebola, cformat(%9.2f)						
svy, subpop(if dob_after_24mar2012==1): logistic fbd ebola i.mothers_educ_three rivercess_wealth_iqr_scale, cformat(%9.2f)	
svy, subpop(if dob_after_24mar2012==1): logistic fbd ebola i.mothers_educ_three rivercess_wealth_iqr_scale i.survey_lang distance_road_under10 distance_road_10to21 distance_road_21andover, cformat(%9.2f)     
svy, subpop(if dob_after_24mar2012==1): logistic fbd ebola i.mothers_educ_three rivercess_wealth_iqr_scale i.survey_lang distance_road_under10 distance_road_10to21 distance_road_21andover i.mothers_age_birth_q married i.birthorder_cat rainy, cformat(%9.2f)	

// S2F. Control period begins in 2013 instead of 2011.
svy, subpop(if dob_after_24mar2013==1): logistic fbd ebola, cformat(%9.2f)						
svy, subpop(if dob_after_24mar2013==1): logistic fbd ebola i.mothers_educ_three rivercess_wealth_iqr_scale, cformat(%9.2f)	
svy, subpop(if dob_after_24mar2013==1): logistic fbd ebola i.mothers_educ_three rivercess_wealth_iqr_scale i.survey_lang distance_road_under10 distance_road_10to21 distance_road_21andover, cformat(%9.2f)     
svy, subpop(if dob_after_24mar2013==1): logistic fbd ebola i.mothers_educ_three rivercess_wealth_iqr_scale i.survey_lang distance_road_under10 distance_road_10to21 distance_road_21andover i.mothers_age_birth_q married i.birthorder_cat rainy, cformat(%9.2f)	

// S2G. Control period begins in 2010 instead of 2011.
svy, subpop(if dob_after_24mar2010==1): logistic fbd ebola, cformat(%9.2f)						
svy, subpop(if dob_after_24mar2010==1): logistic fbd ebola i.mothers_educ_three rivercess_wealth_iqr_scale, cformat(%9.2f)	
svy, subpop(if dob_after_24mar2010==1): logistic fbd ebola i.mothers_educ_three rivercess_wealth_iqr_scale i.survey_lang distance_road_under10 distance_road_10to21 distance_road_21andover, cformat(%9.2f)     
svy, subpop(if dob_after_24mar2010==1): logistic fbd ebola i.mothers_educ_three rivercess_wealth_iqr_scale i.survey_lang distance_road_under10 distance_road_10to21 distance_road_21andover i.sens_mothers_age_birth_quart married i.birthorder_cat rainy, cformat(%9.2f)	

// S2H. Uses jackknifed SEs instead of linearization.
svy jk, subpop(if dob_after_24mar2011==1): logistic fbd ebola, cformat(%9.2f)	 
svy jk, subpop(if dob_after_24mar2011==1): logistic fbd ebola i.mothers_educ_three rivercess_wealth_iqr_scale, cformat(%9.2f)	 	
svy jk, subpop(if dob_after_24mar2011==1): logistic fbd ebola i.mothers_educ_three rivercess_wealth_iqr_scale i.survey_lang distance_road_under10 distance_road_10to21 distance_road_21andover, cformat(%9.2f)	       
svy jk, subpop(if dob_after_24mar2011==1): logistic fbd ebola i.mothers_educ_three rivercess_wealth_iqr_scale i.survey_lang distance_road_under10 distance_road_10to21 distance_road_21andover i.mothers_age_birth_q married i.birthorder_cat rainy, cformat(%9.2f)		


// S2I. Alternate Ebola period: May 29 (start of second wave)
svy, subpop(if dob_after_24mar2011==1): logistic fbd sens_ebola_fbd_may29, cformat(%9.2f)	 
svy, subpop(if dob_after_24mar2011==1): logistic fbd sens_ebola_fbd_may29 i.mothers_educ_three rivercess_wealth_iqr_scale, cformat(%9.2f)	 	
svy, subpop(if dob_after_24mar2011==1): logistic fbd sens_ebola_fbd_may29 i.mothers_educ_three rivercess_wealth_iqr_scale i.survey_lang distance_road_under10 distance_road_10to21 distance_road_21andover, cformat(%9.2f)	       
svy, subpop(if dob_after_24mar2011==1): logistic fbd sens_ebola_fbd_may29 i.mothers_educ_three rivercess_wealth_iqr_scale i.survey_lang distance_road_under10 distance_road_10to21 distance_road_21andover i.mothers_age_birth_q married i.birthorder_cat rainy, cformat(%9.2f)		

// S2J. Alternate Ebola period: July 15 (broadly disseminated national epidemic)
svy, subpop(if dob_after_24mar2011==1): logistic fbd sens_ebola_fbd_july15, cformat(%9.2f)	 
svy, subpop(if dob_after_24mar2011==1): logistic fbd sens_ebola_fbd_july15 i.mothers_educ_three rivercess_wealth_iqr_scale, cformat(%9.2f)	 	
svy, subpop(if dob_after_24mar2011==1): logistic fbd sens_ebola_fbd_july15 i.mothers_educ_three rivercess_wealth_iqr_scale i.survey_lang distance_road_under10 distance_road_10to21 distance_road_21andover, cformat(%9.2f)	       
svy, subpop(if dob_after_24mar2011==1): logistic fbd sens_ebola_fbd_july15 i.mothers_educ_three rivercess_wealth_iqr_scale i.survey_lang distance_road_under10 distance_road_10to21 distance_road_21andover i.mothers_age_birth_q married i.birthorder_cat rainy, cformat(%9.2f)		

// S2K. Alternate Ebola period: August 6 (national emergency declaration)
svy, subpop(if dob_after_24mar2011==1): logistic fbd sens_ebola_fbd_aug6, cformat(%9.2f)	 
svy, subpop(if dob_after_24mar2011==1): logistic fbd sens_ebola_fbd_aug6 i.mothers_educ_three rivercess_wealth_iqr_scale, cformat(%9.2f)	 	
svy, subpop(if dob_after_24mar2011==1): logistic fbd sens_ebola_fbd_aug6 i.mothers_educ_three rivercess_wealth_iqr_scale i.survey_lang distance_road_under10 distance_road_10to21 distance_road_21andover, cformat(%9.2f)	       
svy, subpop(if dob_after_24mar2011==1): logistic fbd sens_ebola_fbd_aug6 i.mothers_educ_three rivercess_wealth_iqr_scale i.survey_lang distance_road_under10 distance_road_10to21 distance_road_21andover i.mothers_age_birth_q married i.birthorder_cat rainy, cformat(%9.2f)		

// S2L. Randomly redistributed DOB heaping on first day of month.
svy, subpop(if imputed_dob_after_24mar2011==1): logistic fbd imputed_dob_ebola_fbd_june15, cformat(%9.2f)	 	
svy, subpop(if imputed_dob_after_24mar2011==1): logistic fbd imputed_dob_ebola_fbd_june15 i.mothers_educ_three rivercess_wealth_iqr_scale, cformat(%9.2f)	 	 	
svy, subpop(if imputed_dob_after_24mar2011==1): logistic fbd imputed_dob_ebola_fbd_june15 i.mothers_educ_three rivercess_wealth_iqr_scale i.survey_lang distance_road_under10 distance_road_10to21 distance_road_21andover, cformat(%9.2f)	 	     
svy, subpop(if imputed_dob_after_24mar2011==1): logistic fbd imputed_dob_ebola_fbd_june15 i.mothers_educ_three rivercess_wealth_iqr_scale i.survey_lang distance_road_under10 distance_road_10to21 distance_road_21andover i.mothers_age_birth_q married i.birthorder_cat rainy, cformat(%9.2f)	 		
		


*=====================================*
*   		FIGURE 1				  *
*=====================================*

quietly: svy, subpop(if year_jun>=2011): logistic fbd b2013.year_june i.mothers_educ_three rivercess_wealth_iqr_scale		
quietly: margins year_june, subpop(if year_june>=2011) vce(unconditional)
marginsplot, xline(2013.5)

*=====================================*
*   	SUPP. FIGURE 				  *
*=====================================*
lowess fbd distancetoclinic_r if dob_after_24mar2011==1 & ebola==0, logit  xlabel(10(11)32) name(distance_lowess)
lowess fbd rivercess_wealth_iqr_scale if dob_after_24mar2011==1 & ebola==0, logit name(wealth_lowess)	
graph combine distance_lowess wealth_lowess
